# Supplementary material for: The Human Neck is Part of the Musculoskeletal Core: Cervical Muscles Help Stabilize the Pelvis During Running and Jumping
Source: Integr Org Biol. 2022 Jun 2;4(1):obac021. doi: 10.1093/iob/obac021 (PMC9280985; doi:10.1093/iob/obac021)
Supplement: obac021_Supplemental_Videos [file obac021_supplemental_videos.zip]

Archive with 3 entries (3 files):
- Sup. Video 1.mov
- Sup. Video 2.mov
- Sup. Video 3.mov
